# Supplementary material for: Cryoconite as a temporary sink for anthropogenic species stored in glaciers
Source: Sci Rep. 2017 Aug 29;7:9623. doi: 10.1038/s41598-017-10220-5 (PMC5575069; doi:10.1038/s41598-017-10220-5)
Supplement: Supplementary file 2 — Supplementary Database [file 41598_2017_10220_MOESM2_ESM.xlsx]

## Sheet: Pearson Correlation
	Cs-137	Am-241	Bi-207	K-40	234-Th	214-Pb	214-Bi	210-Pb	228-Ac	224-Ra	212-Pb	212-Bi	208-Tl	Si	Fe	Ca	Na	K	V	Rb	La	Ce	Sc	Cs	Hf	Th	U	W	Ta	Au	Zn	As	Se	Sb	Hg	OC	EC
Cs-137	1	0.99	0.91	-0.2	-0.18	-0.27	-0.28	-0.09	0.56	0.46	0.23	0.29	-0.2	-0.27	0.30	-0.09	-0.33	-0.01	0.57	-0.07	0.18	0.07	0.33	0.63	-0.27	0.17	0.22	0.07	-0.1	0.84	0.83	-0.13	0.76	0.88	0.73	0.02	0.34
Am-241	0.99	1	0.92	-0.13	-0.15	-0.22	-0.24	-0.11	0.55	0.37	0.2	0.24	-0.17	-0.31	0.30	-0.09	-0.34	0.05	0.55	-0.01	0.18	0.09	0.33	0.66	-0.2	0.3	0.34	0	-0.17	0.86	0.79	-0.14	0.85	0.89	0.66	-0.01	0.47
Bi-207	0.91	0.92	1	-0.16	-0.08	-0.14	-0.18	-0.02	0.45	0.3	0.17	0.12	0.04	-0.21	0.33	-0.06	-0.43	-0.01	0.57	0.02	0.15	0.02	0.38	0.67	-0.33	0.27	0.36	-0.03	-0.24	0.76	0.82	-0.09	0.8	0.91	0.78	0.09	0.51
K-40	-0.2	-0.13	-0.16	1	0.84	0.88	0.82	0.29	0.45	-0.46	0.5	0.27	0.47	-0.11	-0.59	-0.77	-0.33	0.11	-0.74	0.78	-0.75	-0.62	-0.66	0.33	0.49	0.42	0.35	-0.24	0.45	0.06	-0.27	0.37	0.1	0.07	-0.2	0.49	0.42
234-Th	-0.18	-0.15	-0.08	0.84	1	0.96	0.95	0.63	0.56	-0.18	0.72	0.2	0.8	0.26	-0.78	-0.92	-0.21	0.33	-0.74	0.61	-0.62	-0.6	-0.83	0.31	0.17	0.32	0.26	-0.1	0.5	0.01	-0.22	0.62	-0.01	0.1	0.09	0.66	0.27
214-Pb	-0.27	-0.22	-0.14	0.88	0.96	1	0.98	0.57	0.49	-0.36	0.68	0.16	0.73	0.19	-0.69	-0.87	-0.35	0.24	-0.73	0.75	-0.76	-0.74	-0.76	0.32	0.17	0.3	0.22	-0.05	0.46	0.01	-0.22	0.57	-0.05	0.06	-0.01	0.66	0.32
214-Bi	-0.28	-0.24	-0.18	0.82	0.95	0.98	1	0.58	0.47	-0.27	0.69	0.08	0.71	0.32	-0.77	-0.88	-0.29	0.25	-0.71	0.69	-0.73	-0.73	-0.82	0.22	0.12	0.25	0.14	0.04	0.46	-0.01	-0.26	0.54	-0.1	0.01	-0.02	0.61	0.24
210-Pb	-0.09	-0.11	-0.02	0.29	0.63	0.57	0.58	1	0.59	0.11	0.72	0.25	0.74	0.42	-0.36	-0.57	0.01	0.6	-0.31	0.02	-0.14	-0.31	-0.42	0.41	-0.28	0.11	0.27	0.35	0.2	0.12	0.12	0.95	-0.01	0.23	0.37	0.79	0.18
228-Ac	0.56	0.55	0.45	0.45	0.56	0.49	0.47	0.59	1	0.32	0.89	0.63	0.39	0.00	-0.33	-0.76	-0.31	0.36	-0.17	0.29	-0.32	-0.45	-0.39	0.74	-0.15	0.14	0.23	0.17	0.35	0.72	0.52	0.6	0.47	0.71	0.63	0.63	0.34
224-Ra	0.46	0.37	0.3	-0.46	-0.18	-0.36	-0.27	0.11	0.32	1	0.26	0.18	0.01	0.38	-0.13	0.01	0.33	0.14	0.32	-0.61	0.49	0.28	-0.06	-0.04	-0.48	-0.51	-0.36	0.24	-0.14	0.41	0.29	0.01	0.14	0.26	0.55	-0.16	-0.29
212-Pb	0.23	0.2	0.17	0.5	0.72	0.68	0.69	0.72	0.89	0.26	1	0.6	0.6	0.25	-0.6	-0.86	-0.17	0.45	-0.45	0.35	-0.43	-0.54	-0.67	0.47	-0.15	-0.03	0.00	0.13	0.48	0.42	0.24	0.73	0.08	0.39	0.51	0.68	0.09
212-Bi	0.29	0.24	0.12	0.27	0.2	0.16	0.08	0.25	0.63	0.18	0.6	1	0.12	-0.19	-0.2	-0.4	0.07	0.18	-0.36	0.09	-0.16	-0.12	-0.25	0.31	0.28	-0.17	-0.05	-0.24	0.51	0.24	0.27	0.45	-0.02	0.27	0.38	0.4	-0.17
208-Tl	-0.2	-0.17	0.04	0.47	0.8	0.73	0.71	0.74	0.39	0.01	0.6	0.12	1	0.44	-0.6	-0.61	0.04	0.51	-0.55	0.24	-0.19	-0.27	-0.61	0.22	-0.08	0.19	0.27	-0.19	0.15	-0.06	-0.17	0.71	-0.03	0.11	0.3	0.57	0.23
Si	-0.27	-0.31	-0.21	-0.11	0.26	0.19	0.32	0.42	0	0.38	0.25	-0.19	0.44	1	-0.55	-0.14	0.42	0.2	-0.11	-0.36	0.12	-0.07	-0.41	-0.4	-0.16	-0.32	-0.2	0.32	-0.16	-0.18	-0.25	0.21	-0.38	-0.24	0.07	0.06	-0.23
Fe	0.3	0.3	0.33	-0.59	-0.78	-0.69	-0.77	-0.36	-0.33	-0.13	-0.6	-0.2	-0.6	-0.55	1	0.73	-0.27	-0.34	0.78	-0.3	0.36	0.32	0.97	0.24	-0.31	0.01	0.1	0.21	-0.41	0.17	0.53	-0.32	0.32	0.27	0.11	-0.2	0.15
Ca	-0.09	-0.09	-0.06	-0.77	-0.92	-0.87	-0.88	-0.57	-0.76	0.01	-0.86	-0.4	-0.61	-0.14	0.73	1	0.32	-0.28	0.64	-0.64	0.67	0.67	0.81	-0.44	-0.08	-0.22	-0.11	0	-0.64	-0.24	-0.01	-0.57	-0.08	-0.27	-0.27	-0.68	-0.18
Na	-0.33	-0.34	-0.43	-0.33	-0.21	-0.35	-0.29	0.01	-0.31	0.33	-0.17	0.07	0.04	0.42	-0.27	0.32	1	0.48	-0.17	-0.68	0.69	0.74	-0.18	-0.68	0.31	-0.16	-0.06	-0.3	-0.25	-0.43	-0.56	0.02	-0.4	-0.54	-0.32	-0.45	-0.42
K	-0.01	0.05	-0.01	0.11	0.33	0.24	0.25	0.6	0.36	0.14	0.45	0.18	0.51	0.2	-0.34	-0.28	0.48	1	-0.25	-0.14	0.35	0.32	-0.37	0.11	0.02	0.38	0.45	-0.18	-0.17	0.12	-0.15	0.6	0.15	0.08	0.07	0.12	0.24
V	0.57	0.55	0.57	-0.74	-0.74	-0.73	-0.71	-0.31	-0.17	0.32	-0.45	-0.36	-0.55	-0.11	0.78	0.64	-0.17	-0.25	1	-0.51	0.51	0.33	0.84	0.18	-0.53	-0.07	0.04	0.43	-0.62	0.46	0.65	-0.45	0.49	0.45	0.34	-0.35	0.18
Rb	-0.07	-0.01	0.02	0.78	0.61	0.75	0.69	0.02	0.29	-0.61	0.35	0.09	0.24	-0.36	-0.3	-0.64	-0.68	-0.14	-0.51	1	-0.87	-0.73	-0.41	0.37	0.23	0.37	0.12	-0.21	0.51	0.07	-0.05	0.1	0.09	0.12	-0.09	0.39	0.31
La	0.18	0.18	0.15	-0.75	-0.62	-0.76	-0.73	-0.14	-0.32	0.49	-0.43	-0.16	-0.19	0.12	0.36	0.67	0.69	0.35	0.51	-0.87	1	0.94	0.45	-0.3	-0.15	-0.05	0.12	-0.12	-0.64	-0.01	0.01	-0.19	0.13	-0.04	0.07	-0.56	-0.11
Ce	0.07	0.09	0.02	-0.62	-0.6	-0.74	-0.73	-0.31	-0.45	0.28	-0.54	-0.12	-0.27	-0.07	0.32	0.67	0.74	0.32	0.33	-0.73	0.94	1	0.39	-0.4	0.14	0.09	0.17	-0.38	-0.51	-0.19	-0.18	-0.28	0.06	-0.19	-0.15	-0.65	-0.15
Sc	0.33	0.33	0.38	-0.66	-0.83	-0.76	-0.82	-0.42	-0.39	-0.06	-0.67	-0.25	-0.61	-0.41	0.97	0.81	-0.18	-0.37	0.84	-0.41	0.45	0.39	1	0.15	-0.26	-0.01	0.12	0.19	-0.52	0.17	0.51	-0.42	0.33	0.26	0.12	-0.31	0.15
Cs	0.63	0.66	0.67	0.33	0.31	0.32	0.22	0.41	0.74	-0.04	0.47	0.31	0.22	-0.4	0.24	-0.44	-0.68	0.11	0.18	0.37	-0.3	-0.4	0.15	1	-0.27	0.41	0.51	0.2	0.13	0.73	0.75	0.43	0.74	0.89	0.61	0.64	0.66
Hf	-0.27	-0.2	-0.33	0.49	0.17	0.17	0.12	-0.28	-0.15	-0.48	-0.15	0.28	-0.08	-0.16	-0.31	-0.08	0.31	0.02	-0.53	0.23	-0.15	0.14	-0.26	-0.27	1	0.39	0.33	-0.62	0.17	-0.34	-0.53	-0.15	-0.15	-0.33	-0.59	-0.18	0.07
Th	0.17	0.3	0.27	0.42	0.32	0.3	0.25	0.11	0.14	-0.51	-0.03	-0.17	0.19	-0.32	0.01	-0.22	-0.16	0.38	-0.07	0.37	-0.05	0.09	-0.01	0.41	0.39	1	0.89	-0.3	-0.11	0.15	-0.02	0.1	0.55	0.31	-0.16	0.11	0.74
U	0.22	0.34	0.36	0.35	0.26	0.22	0.14	0.27	0.23	-0.36	0	-0.05	0.27	-0.2	0.1	-0.11	-0.06	0.45	0.04	0.12	0.12	0.17	0.12	0.51	0.33	0.89	1	-0.22	-0.32	0.28	0.11	0.25	0.65	0.45	-0.02	0.18	0.85
W	0.07	0	-0.03	-0.24	-0.1	-0.05	0.04	0.35	0.17	0.24	0.13	-0.24	-0.19	0.32	0.21	0	-0.3	-0.18	0.43	-0.21	-0.12	-0.38	0.19	0.2	-0.62	-0.3	-0.22	1	-0.05	0.27	0.4	0.17	0.01	0.17	0.18	0.32	-0.02
Ta	-0.1	-0.17	-0.24	0.45	0.5	0.46	0.46	0.2	0.35	-0.14	0.48	0.51	0.15	-0.16	-0.41	-0.64	-0.25	-0.17	-0.62	0.51	-0.64	-0.51	-0.52	0.13	0.17	-0.11	-0.32	-0.05	1	-0.23	-0.06	0.35	-0.39	-0.12	0.1	0.57	-0.42
Au	0.84	0.86	0.76	0.06	0.01	0.01	-0.01	0.12	0.72	0.41	0.42	0.24	-0.06	-0.18	0.17	-0.24	-0.43	0.12	0.46	0.07	-0.01	-0.19	0.17	0.73	-0.34	0.15	0.28	0.27	-0.23	1	0.76	0.05	0.84	0.89	0.6	0.13	0.58
Zn	0.83	0.79	0.82	-0.27	-0.22	-0.22	-0.26	0.12	0.52	0.29	0.24	0.27	-0.17	-0.25	0.53	-0.01	-0.56	-0.15	0.65	-0.05	0.01	-0.18	0.51	0.75	-0.53	-0.02	0.11	0.4	-0.06	0.76	1	0.09	0.6	0.87	0.8	0.33	0.3
As	-0.13	-0.14	-0.09	0.37	0.62	0.57	0.54	0.95	0.6	0.01	0.73	0.45	0.71	0.21	-0.32	-0.57	0.02	0.6	-0.45	0.1	-0.19	-0.28	-0.42	0.43	-0.15	0.1	0.25	0.17	0.35	0.05	0.09	1	-0.07	0.18	0.33	0.82	0.12
Se	0.76	0.85	0.8	0.1	-0.01	-0.05	-0.1	-0.01	0.47	0.14	0.08	-0.02	-0.03	-0.38	0.32	-0.08	-0.4	0.15	0.49	0.09	0.13	0.06	0.33	0.74	-0.15	0.55	0.65	0.01	-0.39	0.84	0.6	-0.07	1	0.86	0.41	0.01	0.82
Sb	0.88	0.89	0.91	0.07	0.1	0.06	0.01	0.23	0.71	0.26	0.39	0.27	0.11	-0.24	0.27	-0.27	-0.54	0.08	0.45	0.12	-0.04	-0.19	0.26	0.89	-0.33	0.31	0.45	0.17	-0.12	0.89	0.87	0.18	0.86	1	0.77	0.36	0.63
Hg	0.73	0.66	0.78	-0.2	0.09	-0.01	-0.02	0.37	0.63	0.55	0.51	0.38	0.3	0.07	0.11	-0.27	-0.32	0.07	0.34	-0.09	0.07	-0.15	0.12	0.61	-0.59	-0.16	-0.02	0.18	0.1	0.6	0.8	0.33	0.41	0.77	1	0.44	0.09
OC	0.02	-0.01	0.09	0.49	0.66	0.66	0.61	0.79	0.63	-0.16	0.68	0.4	0.57	0.06	-0.2	-0.68	-0.45	0.12	-0.35	0.39	-0.56	-0.65	-0.31	0.64	-0.18	0.11	0.18	0.32	0.57	0.13	0.33	0.82	0.01	0.36	0.44	1	0.18
EC	0.34	0.47	0.51	0.42	0.27	0.32	0.24	0.18	0.34	-0.29	0.09	-0.17	0.23	-0.23	0.15	-0.18	-0.42	0.24	0.18	0.31	-0.11	-0.15	0.15	0.66	0.07	0.74	0.85	-0.02	-0.42	0.58	0.3	0.12	0.82	0.63	0.09	0.18	1
